# Supplementary material for: Quercetin Alleviates Endoplasmic Reticulum Stress-Induced Apoptosis in Buffalo Ovarian Granulosa Cells
Source: Animals (Basel). 2022 Mar 20;12(6):787. doi: 10.3390/ani12060787 (PMC8944572; doi:10.3390/ani12060787)
Supplement: Supplementary file 1 [file animals-12-00787-s001.zip]

Archive with 1 entries (1 files):
- animals-1598941-supplementary.pdf
